# Supplementary material for: Association of Abnormal Iron Status with the Occurrence and Prognosis of Peritoneal Dialysis-Related Peritonitis: A Longitudinal Data-Based 10-Year Retrospective Study
Source: Nutrients. 2022 Apr 13;14(8):1613. doi: 10.3390/nu14081613 (PMC9027868; doi:10.3390/nu14081613)
Supplement: Supplementary file 1 [file nutrients-14-01613-s001.zip]

Archive with 1 entries (1 files):
- nutrients-1616670-supplementary.pdf
